# Supplementary material for: A PVDF/g−C3N4-Based Composite Polymer Electrolytes for Sodium-Ion Battery
Source: Polymers (Basel). 2023 Apr 24;15(9):2006. doi: 10.3390/polym15092006 (PMC10181288; doi:10.3390/polym15092006)
Supplement: Supplementary file 1 [file polymers-15-02006-s001.zip]

Archive with 1 entries (1 files):
- polymers-2339827-supplementary.pdf
